# Supplementary material for: Paleoproterozoic high-pressure metamorphism in the northern North China Craton and implications for the Nuna supercontinent
Source: Nat Commun. 2015 Sep 21;6:8344. doi: 10.1038/ncomms9344 (PMC4595726; doi:10.1038/ncomms9344)
Supplement: Supplementary Data 1 — Major- and trace-element concentrations of representative rocks from the Alxa complex [file ncomms9344-s2.xlsx]

## Sheet: 工作表1
Major- and trace-element concentrations of representative rocks from the Alxa complex
	Websterite						Meta-gabbro		Meta-basalt		Gneiss		Standard
Sample name	Olivine-webstertie					Garnet-webstertie	Intrude websterite	Thrust with gneiss			Granitic	Mafic	Ture value	Analyzed
No.	S06-10	S06-13	S06-16	S07-11	S07-12	HS12	HS11	S07-3	HS6	HS8	HS3	HS2	GSR-3	GSR-3
SiO2	43.91	43.6	42.62	43.79	44.23	41.37	44.34	46.96	55.88	52.38	75.23	50.49	44.64	44.36
TiO2	0.35	0.53	0.41	0.45	0.38	2.6848	0.8021	1.52	1.0763	1.1263	0.449	0.5648	2.36	2.3235
Al2O3	6.49	6.77	5.89	6.89	6.14	12.49	17.24	13.47	15.81	14.99	14.14	13.74	13.83	13.63
FeO	6.2133	6.56818	5.91963	5.31744	6.33828	14.09	9.48753	10.9585	4.27996	7.23239	0.21	6.54794
Fe2O3T	11.47	12.1	11.59	11.8	11.64	22.59	16.84	14.84	11.04	14.2	0.336161	9.07	13.4	13.21
MnO	0.17	0.17	0.17	0.17	0.17	0.3639	0.4136	0.21	0.1163	0.0854	0.008	0.1438	0.17	0.1688
MgO	24.59	24.12	26.16	23.17	26.35	8.89	5.99	6.79	3.45	6.41	0.08	8.31	7.77	7.68
CaO	7.35	6.58	6.39	7.63	5.79	9.94	9.17	10.87	5.32	1.91	2.22	11.17	8.81	8.6
Na2O	0.47	0.71	0.46	0.3	0.24	0.7	0.79	2.38	0.39	0.36	1.91	0.85	3.38	3.41
K2O	0.12	0.12	0.07	0.08	0.08	0.42	2.32	0.84	3.56	3.12	5.29	3.21	2.32	2.24
P2O5	0.02	0.03	0.06	0.02	0.02	0.0194	0.3344	0.16	0.0203	0.0248	0.0111	0.0368	0.95	0.9358
LOI	3.43794	3.81695	4.81326	3.97523	3.05572	0.02	1.12	0.858969	3.04	5.12	0.98	1.22	2.24	2.44
TOTAL	98.3779	98.5469	98.6333	98.2752	98.0957	99.4881	99.3601	98.899	99.7029	99.7265	100.9	98.8054	99.87	98.9981
Zr	33.831	34.671	28.493	27.024	21.64	90.6	45.7	88.944	99.7	56.1	246.87	55.3	277	276.452
Nb	0.589	0.972	0.614	0.514	0.545	19.1	5.13	6.473	8.6	3.89	5.587	3.01	68	67.296
Y	7.422	8.656	7.83	8.838	6.879	45.6	68.1	28.052	27	17.7	11.334	10.9	22	21.718
Cs							0.4664	0.1	0.3392	0.583	0.427	0.1696	0.49	0.489
Rb							14.8	9.263	8.79	12.3	98.796	17.8	37	38.528
Ba							352	207.185	120	265	3748.25	380	526	537.175
U							0.1484	0.407	0.5936	0.7526	1.605	0.53	1.4	1.404
Sr							465	267.014	340	213	431.874	417	1100	1089.02
Th							0.12	1.115	0.11	0.31	29.569	1.55	6	6.181
Ta							0.385	0.445	0.413	0.203	0.296	0.252	4.3	4.27
La							15.1	14.623	13.7	11.3	102.802	7.15	56	56.694
Ce							39.4	33.108	25.7	21.6	198.685	14.1	105	107.56
Pr							5.2	4.662	3.57	2.68	22.52	1.54	13.2	13.136
Nd							22.2	19.88	15.2	10.4	78.084	6.08	54	54.008
Hf							1.743	2.926	2.667	1.617	6.437	1.6065	6.5	6.573
Sm							5.964	4.979	3.7065	2.6565	12.038	1.5225	10.2	10.239
Eu							1.73037	1.514	1.05727	0.93495	2.673	0.529946	3.2	3.166
Gd							6.37188	5.176	3.56908	2.55558	7.766	1.62998	8.5	8.917
Tb							1.5	0.92	0.73	0.58	0.779	0.31	1.2	1.177
Dy							10.7	5.594	4.5	3.55	2.829	1.85	5.6	5.503
Ho							2.709	1.195	1.0395	0.7875	0.459	0.4095	0.88	0.889
Er							8.31	3.267	3.02	2.29	1.117	1.15	2	1.898
Tm							1.407	0.491	0.462	0.357	0.144	0.168	0.28	0.229
Yb							10.0065	3.157	3.0975	2.31	0.856	1.113	1.5	1.277
Lu							1.533	0.48	0.4725	0.3255	0.126	0.1575	0.19	0.164
(La/Yb)N							1.01803	3.11494	2.9795	3.298	80.7464	4.34278
Nb/La							0.339735	0.442659	0.627737	0.344248	0.0543472	0.420979
Note： N-normalization with a chondrite composition from Boynton 1984
