# Supplementary material for: Paleoproterozoic high-pressure metamorphism in the northern North China Craton and implications for the Nuna supercontinent
Source: Nat Commun. 2015 Sep 21;6:8344. doi: 10.1038/ncomms9344 (PMC4595726; doi:10.1038/ncomms9344)
Supplement: Supplementary Data 2 — Representive mineral compositions of the garnet-websterite (HS12) from the Alxa complex [file ncomms9344-s3.xlsx]

## Sheet: 工作表1
Representive mineral compositions of the garnet-websterite (HS12) from the Alxa complex
	1st stage		2nd stage			3rd stage
Mineral	Amp	Cpx	Grt	Opx	Cpx	Grt	Cpx	Opx	Pl
Number of analysis	8	3	4	3	5	3	2	3	3
SiO2	42.1395	51.1797	39.276	52.338	50.406	39.506	51.223	51.9143	47.374
TiO2	2.78725	0.386333	0.13	0.078	0.52	0.037	0.4005	0.0613333	0
Al2O3	13.3516	3.66633	21.9148	1.469	4.53	22.076	4.074	1.82933	33.6707
Cr2O3	0.0495	0.0286667	0.00933333	0.0273333	0.0375	0.024	0.0195	0.022	0.000333333
FeO	11.7481	10.062	25.4738	26.0023	11.22	26.4953	10.323	25.394	0.142
MnO	0.0455	0.130333	0.76275	0.561	0.218	1.585	0.2355	0.484333	0.012
MgO	12.5427	12.4423	7.1895	19.324	11.72	5.601	12.213	19.973	0.0113333
CaO	11.4307	21.1457	6.07575	0.617	20.542	6.44	21.2775	0.471333	16.9073
Na2O	1.87487	0.465333	0.031	0.02	0.506	0.018	0.48	0.0155	1.606
K2O	1.35075	0.008	0.003	0.012	0.00666667	0.052	0.001	0.0035	0.0236667
Si	6.2302	1.92357	3.00655	1.97337	1.89996	3.0225	1.91395	1.95773	2.17863
Al(ⅳ)	1.7698	0.0764333	1.97713	0.0266333	0.10006	1.9906	0.08605	0.0422667	1.82493
Al(ⅵ)	0.556787	0.0859667	0.0021	0.0386667	0.10122	0.0021	0.09335	0.0390667	0.0021
Ti	0.31	0.0109333	0.0075	0.00216667	0.01474	0.0021	0.01125	0.00173333	0.0021
Cr	0.000866667	0.000866667	0.000566667	0.0008	0.0011	0.0015	0.00055	0.0007	0.0021
Fe3+	0.307412	0.0148	0.0131	0.0008	0.0232	0.000866667	0.0066	0.012	0.0021
Fe2+	1.14521	0.3113	1.61775	0.821467	0.33962	1.69533	0.31585	0.792833	0.0021
Mn	0.0057	0.0042	0.049475	0.0178667	0.00688	0.102733	0.00745	0.0154667	0.0021
Mg	2.76452	0.697167	0.82045	1.0863	0.65854	0.638833	0.6803	1.1229	0.0021
Ca	1.81078	0.851533	0.498325	0.0249	0.82958	0.5279	0.85185	0.0190667	0.8331
Na	0.537413	0.0339	0.00105	0.00153333	0.03712	0.00105	0.0348	0.0011	0.1432
K	0.254788	0.0004	0.00105	0.0006	0.000266667	0.00105	0.0001	0.0002	0.00136667
Xmg	0.707087	0.691314	0.336498	0.569409	0.659754	0.273688	0.682929	0.586146
Mineral composition of Grt-websterite (98O19) in Sharyzhalgai complex (Ota et al., 2004)
SiO2	42.58	53.02	39.53	54.44	51.79		52.98	39.19	50.98
TiO2	2.22	0.14	0.03	0.04	0.17		n.d.	n.d.	0.03
Al2O3	16.31	2.17	22.31	1.26	5.41		3.38	22.27	31.26
Cr2O3	0.61	0.19	0.42	0.11	0.3		0.13	0.42	0.03
FeO	7.96	6.41	17.94	16.73	6.66		16.24	21.23	0.84
MnO	0.03	0.15	0.78	0.21	0.17		0.27	0.94	0.02
MgO	13.76	14.75	12.21	26.45	13.4		26.11	10.03	0.45
CaO	11.16	23.39	5.93	0.72	21.19		0.74	6.14	14.43
Na2O	2.52	0.86	n.d.	0.07	0.89		0.04	n.d.	3.8
K2O	0.95	n.d.	n.d.	n.d.	0.03		0.02	n.d.	0.03
Note: Amp-Grt mineral compostions are taken to constrain the tempreature of the 1st stage, and the Grt compostion is used from the 2nd stage, because there should be no Grt at the 1st stage
