# Supplementary material for: Paleoproterozoic high-pressure metamorphism in the northern North China Craton and implications for the Nuna supercontinent
Source: Nat Commun. 2015 Sep 21;6:8344. doi: 10.1038/ncomms9344 (PMC4595726; doi:10.1038/ncomms9344)
Supplement: Supplementary Data 3 — SIMS zircon U-Pb data of representative rocks from the Alxa complex [file ncomms9344-s4.xls]

## Sheet: Sheet1
SIMS zircon U-Pb data of representative rocks from the Alxa complex
Sample/ spot #	Analytical postion	207Pb	±s	207Pb	±s	206Pb	±s	r	Disc. %	f206%	207Pb	±s	207Pb	±s	206Pb	±s	[U]	[Th]	[Pb]	Th/U
		206Pb	%	235U	%	238U	%		conv.		206Pb		235U		238U		ppm	ppm	ppm
Gabbro in websterite, zircons with core-rim texture
HS11@01	rim	0.113191	1.30079	5.03064	1.98678	0.322337	1.50175	0.755869	-3.10387	{0.40}	1851.27	23.3335	1824.49	16.9693	1801.13	23.6417	20.2631	6.32722	7.83593	0.312253
HS11@02	core	0.116959	2.3622	5.31055	3.12398	0.329309	2.04433	0.654399	-4.5244	{0.09}	1910.27	41.8096	1870.56	27.051	1835.03	32.7302	84.3211	44.52	35.2442	0.527982
HS11@04	rim	0.10877	0.854705	4.77267	1.72712	0.318236	1.5008	0.868965	0.140599	{0.03}	1778.92	15.5092	1780.1	14.6035	1781.11	23.3984	49.7553	28.1728	20.1007	0.566227
HS11@05	rim	0.112263	0.71101	4.92265	1.66438	0.318025	1.50486	0.90416	-3.50704	{0.07}	1836.37	12.8226	1806.15	14.1444	1780.08	23.45	72.5664	34.4837	28.8056	0.475201
HS11@06	rim	0.110764	0.647246	4.92397	1.63769	0.322415	1.50436	0.918587	-0.66269	{0.07}	1811.99	11.7119	1806.37	13.9167	1801.51	23.6872	82.307	35.8145	32.7358	0.435133
HS11@07	core	0.11613	2.02636	5.36885	2.68009	0.335301	1.75407	0.654481	-2.03029	{0.06}	1897.49	35.9915	1879.9	23.2034	1864.03	28.4563	81.0391	41.353	34.3135	0.510285
HS11@08	rim	0.110208	1.10148	4.89628	1.8711	0.32222	1.51253	0.808366	-0.144501	{0.24}	1802.84	19.8986	1801.62	15.9005	1800.56	23.8052	28.2686	11.9642	11.1732	0.423233
HS11@09	rim	0.11118	0.971518	4.90085	1.79524	0.3197	1.50965	0.840917	-1.92225	{0.07}	1818.8	17.5305	1802.4	15.2534	1788.26	23.6187	36.7006	11.5774	14.1589	0.315454
HS11@10	rim	0.112048	1.1046	4.95645	1.87155	0.320823	1.51081	0.807252	-2.44672	{0.00}	1832.9	19.8818	1811.93	15.9375	1793.75	23.7	32.226	12.4765	12.6683	0.387157
HS11@11	rim	0.110095	0.945154	4.81141	1.77656	0.31696	1.50428	0.846736	-1.65788	{0.09}	1800.97	17.0947	1786.89	15.0458	1774.87	23.3812	80.453	36.7779	31.6727	0.457136
HS11@12	rim	0.111374	1.36024	4.93446	2.04198	0.321333	1.52298	0.745832	-1.61709	{0.11}	1821.95	24.4777	1808.17	17.3882	1796.24	23.9199	24.3812	8.52264	9.48302	0.349558
HS11@13	rim	0.112761	0.918365	4.88543	1.76601	0.314227	1.50844	0.854152	-5.13586	{0.06}	1844.38	16.5253	1799.75	14.9951	1761.47	23.2918	40.8041	16.2985	15.7208	0.399434
HS11@15	rim	0.110973	1.02542	4.8593	1.82548	0.317581	1.51026	0.827322	-2.36397	{0.00}	1815.42	18.5047	1795.23	15.4897	1777.9	23.5092	32.9287	9.89543	12.5848	0.300511
HS11@16	core	0.117443	0.84926	5.41298	1.7391	0.334277	1.51764	0.872657	-3.5169	{0.05}	1917.68	15.1547	1886.91	15.0154	1859.08	24.5569	118.605	97.7897	53.6848	0.824496
HS11@17	rim	0.111196	0.762484	4.86644	1.68355	0.317411	1.50099	0.89156	-2.64009	{0.00}	1819.05	13.7756	1796.46	14.2805	1777.07	23.3551	59.5568	27.5678	23.5432	0.462883
HS11@18	rim	0.110863	0.647426	4.94545	1.66119	0.323532	1.52984	0.920927	-0.421053	{0.00}	1813.61	11.7128	1810.05	14.1283	1806.95	24.1523	80.9887	41.269	32.9053	0.509565
HS11@19	rim	0.11153	0.936796	4.93014	1.78885	0.320603	1.52395	0.851912	-1.99753	{0.04}	1824.49	16.8958	1807.43	15.2142	1792.67	23.8939	39.2907	19.2967	15.747	0.491126
HS11@22	rim	0.110926	0.706334	4.90685	1.66255	0.320824	1.50505	0.905264	-1.31859	{0.00}	1814.64	12.7724	1803.43	14.1211	1793.75	23.6094	69.9054	37.6625	28.4432	0.538765
HS11@23	core	0.115851	0.800106	5.10647	1.70007	0.319684	1.50003	0.88233	-6.34689	{0.00}	1893.15	14.3234	1837.18	14.539	1788.18	23.467	50.7044	36.1178	21.3126	0.712322
HS11@24	rim	0.112667	0.698272	5.10471	1.71269	0.328605	1.56388	0.913114	-0.701759	{0.04}	1842.87	12.5839	1836.89	14.6468	1831.61	24.9828	80.3101	42.7033	33.337	0.531729
HS11@25	rim	0.108758	0.770052	4.82327	1.69205	0.321646	1.50667	0.89044	1.22671	{0.04}	1778.72	13.9806	1788.96	14.3311	1797.76	23.6807	85.198	36.8573	33.6925	0.432608
Gabbro block, zircons without clear core-rim texture
S07-3@01		0.113293	0.409462	5.12164	1.55539	0.328088	1.50026	0.964557	-1.40169	{0.01}	1851.71	7.40152	1839.7	13.3	1829.11	23.9362	377.094	144.632	151.452	0.383544
S07-3@02		0.115041	0.262259	5.19297	1.52323	0.327696	1.50026	0.984919	-3.15517	{0.02}	1790.1	7.73114	1787.27	13.2585	1784.85	23.552	400.922	135.97	159.316	0.339143
S07-3@03		0.110445	0.272193	4.75462	1.52621	0.312448	1.50148	0.983791	-3.33349	{0.01}	1790.47	5.51734	1799.14	13.0909	1806.64	23.8864	290.05	76.3519	107.585	0.263237
S07-3@04		0.114273	0.340326	5.19963	1.55875	0.330301	1.52091	0.975724	-1.66373	{0.01}	1799.23	3.86903	1760.13	12.7857	1727.38	22.843	393.331	155.47	159.32	0.395267
S07-3@05		0.11425	0.246507	5.24953	1.52451	0.333413	1.50434	0.98677	-0.756143	{0.01}	1805.45	4.96754	1776.92	12.8854	1752.74	23.0839	367.759	114.174	147.45	0.310458
S07-3@06		0.118878	0.287061	5.48427	1.54198	0.334982	1.51451	0.982191	-4.44785	{0.02}	1820.63	7.97663	1801.54	13.2867	1785.08	23.4661	400.332	142.622	163.663	0.356259
S07-3@07		0.112699	0.257101	5.12362	1.53317	0.330078	1.51116	0.985641	-0.168846	{0.02}	1832.07	5.59187	1788.66	13.1979	1751.69	23.4842	304.126	87.0779	119.785	0.286322
S07-3@08		0.11403	0.257682	5.03279	1.52591	0.320362	1.50375	0.985479	-4.40345	{0.01}	1841.47	4.67868	1840.03	13.1096	1838.76	24.2205	295.842	92.2712	114.114	0.311893
S07-3@09		0.115096	0.346688	5.29341	1.53964	0.33365	1.50005	0.974286	-1.52055	{0.00}	1850.77	9.76481	1854.97	13.7353	1858.72	24.3775	379.733	111.741	151.798	0.294262
S07-3@10		0.114922	0.560907	5.21636	1.61033	0.331261	1.50609	0.93527	-1.41209	{0.10}	1856.34	3.67243	1858.65	13.0967	1860.71	24.4943	287.714	93.3869	114.863	0.324582
S07-3@11		0.119262	0.324782	5.71862	1.55607	0.348247	1.52138	0.977703	-0.982654	{0.02}	1863.14	4.67026	1824.86	13.0085	1791.5	23.5633	289.409	112.618	123.827	0.389131
S07-3@12		0.11494	0.373978	5.17898	1.54644	0.326994	1.50039	0.970219	-3.30324	{0.01}	1863.9	11.2572	1834.12	14.134	1808	24.1829	504.093	212.133	203.481	0.420821
S07-3@13		0.11559	0.215525	5.24733	1.51658	0.329326	1.50114	0.989818	-3.25656	{0.00}	1866.86	6.1476	1852.56	13.3619	1839.84	24.3896	411.019	117.851	162.165	0.286729
S07-3@14		0.110104	0.210632	4.66023	1.51981	0.307294	1.50482	0.990138	-4.55162	{0.02}	1867.17	4.45338	1860.7	13.0867	1854.9	24.2941	464.921	151.901	171.93	0.326724
S07-3@15		0.111409	0.439255	4.89581	1.56555	0.319048	1.50223	0.959556	-2.23527	{0.02}	1867.42	10.249	1855.29	13.8142	1844.49	24.2042	262.028	75.3973	99.763	0.287745
S07-3@16		0.114176	0.621722	5.0881	1.65403	0.323746	1.53101	0.925621	-3.43896	{0.03}	1875.7	8.61224	1883.57	13.5808	1890.72	24.6329	138.234	73.0931	56.565	0.528762
S07-3@17		0.116924	0.757737	5.34646	1.68925	0.331974	1.50907	0.893337	-3.61345	{0.02}	1877.1	5.29739	1891.7	13.3205	1905.03	25.0258	262.279	80.9286	104.96	0.308559
S07-3@18		0.109606	0.422188	4.81356	1.56678	0.319002	1.50789	0.962411	-0.335272	{0.02}	1877.83	6.73551	1849.17	13.2471	1823.79	23.8779	143.597	43.8022	54.8382	0.305036
S07-3@19		0.113509	0.2035	5.23693	1.52626	0.334615	1.51263	0.991071	0.271336	{0.01}	1878.83	4.74136	1851.46	13.0527	1827.2	23.9145	450.842	146.783	182.073	0.325576
S07-3@20		0.112062	0.308496	4.82155	1.55922	0.312233	1.52826	0.980147	-5.00941	{0.01}	1880.9	6.23641	1867.8	13.2351	1856.05	24.2377	429.532	161.889	163.461	0.376896
S07-3@21		0.11316	0.541845	5.21437	1.60129	0.334202	1.50683	0.941009	0.494319	{0.02}	1888.65	3.88025	1860.34	13.0173	1835.11	24.0183	383.224	146.599	156.322	0.38254
S07-3@22		0.109462	0.303471	4.88194	1.54338	0.323467	1.51325	0.980478	1.03541	{0.03}	1907.9	13.5694	1876.32	14.5535	1847.94	24.2915	206.682	65.5982	80.1871	0.317387
S07-3@23		0.114822	0.294441	5.44328	1.54274	0.343822	1.51438	0.981618	1.71893	{0.02}	1910.56	6.39248	1933.66	13.4321	1955.28	25.3874	270.927	84.436	111.861	0.311656
S07-3@24		0.114733	0.479145	5.39192	1.575	0.340842	1.50035	0.952602	0.923938	{0.01}	1937.35	5.17523	1898.14	13.3295	1862.49	24.5451	287.567	109.637	119.715	0.381257
S07-3@25		0.116978	0.356867	5.71511	1.5441	0.354339	1.50229	0.972926	2.71434	{0.02}	1942.73	5.832	1934.19	13.5383	1926.22	25.3821	265.787	73.1999	112.451	0.275408
Granitic gneiss, zircons without clear core-rim texture
HS03@01		0.116632	0.629324	4.83623	1.72724	0.316162	1.50137	0.869232	-2.76845	{0.79}	1872.51	6.47718	1852.22	13.2773	1834.21	24.0962	51.8509	21.8003	20.1954	0.420443
HS03@04		0.114198	0.568898	5.07117	1.61048	0.322951	1.50443	0.934146	-3.58197	{0.04}	1899.63	11.3347	1899.96	14.3611	1900.27	25.3042	159.062	48.7631	61.7237	0.306567
HS03@05		0.11352	0.513394	4.909	1.61321	0.314753	1.5254	0.945567	-5.3123	{0.06}	1899.36	10.3239	1879.42	14.5406	1861.44	25.6819	77.7628	27.9734	29.8347	0.359727
HS03@07		0.110116	0.562448	4.6569	1.61787	0.309473	1.5067	0.931286	-2.99983	{0.13}	1886.18	10.6455	1837.83	13.7992	1795.45	23.5636	101.644	26.2466	37.238	0.258222
HS03@08		0.11551	0.591154	5.1104	1.61395	0.321172	1.5009	0.929952	-5.50904	{0.01}	1880.76	2.85515	1889.35	13.0459	1897.17	24.7562	175.879	82.3639	70.7287	0.468298
HS03@09		0.112708	0.442016	5.02775	1.57392	0.324733	1.50678	0.957345	-1.50065	{0.06}	1877.15	7.40006	1841.23	14.4781	1809.61	25.9415	106.255	42.8856	42.4701	0.403609
HS03@10		0.111592	0.338385	4.85014	1.54399	0.316309	1.50383	0.973989	-2.99139	{0.05}	1864.31	10.865	1840.49	13.8338	1819.49	23.8241	186.263	67.8458	71.819	0.364248
HS03@11		0.116225	0.372474	5.50404	1.54958	0.343463	1.50415	0.970681	0.26481	{0.02}	1862.65	6.78759	1802.82	13.1659	1751.55	23.1174	185.843	60.9552	77.3464	0.327993
HS03@12		0.116672	0.626146	5.49595	1.65993	0.342829	1.5345	0.924434	0.0384414	{0.06}	1862.32	10.3416	1831.29	13.7518	1804.13	23.7182	141.666	57.388	59.8746	0.405093
HS03@13		0.115	0.408572	5.13085	1.69169	0.324077	1.64085	0.969948	-4.12603	{0.02}	1857.01	9.28629	1807.41	13.5409	1764.71	23.3176	164.209	64.7053	65.4619	0.394042
HS03@14		0.114161	0.370586	4.90329	1.55101	0.312205	1.50454	0.970041	-6.80887	{0.04}	1850.89	5.70642	1884.71	13.2192	1915.56	24.9064	155.394	48.045	58.519	0.309181
HS03@15		0.111872	0.469251	4.88705	1.57734	0.317904	1.50382	0.953387	-2.78665	{0.05}	1850.06	9.46271	1803.8	13.7002	1764.05	23.5842	187.79	69.2393	72.8402	0.368706
HS03@16		0.112467	0.346484	5.03147	1.54367	0.325156	1.50315	0.97375	-1.30939	{0.03}	1848.35	6.30619	1833.18	13.1972	1819.85	23.9124	172.427	62.9077	68.3485	0.364837
HS03@17		0.114948	0.350212	5.1976	1.54905	0.329139	1.50664	0.972626	-2.35006	{0.06}	1836.83	8.21395	1824.01	13.4183	1812.8	23.8545	185.261	68.5778	74.5552	0.370169
HS03@18		0.113167	0.316218	5.39909	1.53302	0.346018	1.50005	0.978495	4.03966	{0.03}	1835.81	6.35099	1824.63	13.1603	1814.86	23.8202	192.396	103.209	84.2505	0.53644
HS03@19		0.116491	0.572647	5.36587	1.6868	0.334765	1.58529	0.939819	-2.29838	{0.03}	1823.9	8.60893	1800.03	13.3833	1779.48	23.4269	160.629	61.3211	65.874	0.381756
HS03@20		0.115056	0.158635	5.42839	1.51178	0.342185	1.50343	0.994479	1.00728	{0.01}	1819.27	6.33653	1793.64	13.0815	1771.68	23.3376	750.817	554.509	340.644	0.738541
HS03@21		0.113085	0.348069	5.08244	1.54539	0.326182	1.50537	0.974103	-1.76949	{0.01}	1814.9	15.4274	1791.22	14.6381	1770.96	23.2912	233.102	121.536	96.0417	0.521384
HS03@22		0.109449	0.40669	4.58853	1.55785	0.304338	1.50347	0.965089	-4.82599	{0.01}	1813.55	5.69308	1790.32	13.041	1770.45	23.3872	128.422	44.2785	47.3375	0.344788
HS03@23		0.111065	0.310151	4.83105	1.54029	0.316058	1.50793	0.978994	-2.71782	{0.03}	1811.64	6.37482	1771.33	13.0277	1737.33	22.9485	210.384	84.0409	81.5821	0.399463
HS03@24		0.11578	0.385055	5.12638	1.61715	0.326108	1.50008	0.927605	-2.7593	{0.25}	1788.6	7.41544	1747.19	13.0715	1712.78	22.6538	127.762	47.0533	50.899	0.368287
HS03@26		0.112506	0.659604	4.86418	1.64376	0.314339	1.50359	0.914725	-4.59444	{0.04}	1835.84	11.9827	1796.07	13.9395	1762.02	23.2231	197.592	73.9746	75.9051	0.374381
Diabase dike, zircons with core-rim texture
HS9@01	core	0.117332	1.10605	5.33609	1.86469	0.329843	1.50124	0.805089	-4.69845	{0.00}	1915.97	19.7105	1874.66	16.072	1837.62	24.0483	73.779	55.4949	32.4395	0.752177
HS9@02	core	0.0997936	0.770625	2.20283	2.86809	0.160095	2.76262	0.963227	-43.9732	{0.02}	1620.24	14.2734	1181.94	20.2296	957.303	24.6236	128.153	90.8098	26.8266	0.708606
HS9@03	rim	0.107116	1.08998	3.66515	1.85472	0.248163	1.50065	0.809095	-20.4799	{0.12}	1750.91	19.8187	1563.81	14.9046	1429	19.2625	41.6709	30.8589	13.6368	0.740539
HS9@04	core	0.11006	0.936955	3.94822	1.94461	0.267111	1.56736	0.805999	-14.492	{0.39}	1752.41	20.9174	1623.63	15.8784	1526.12	21.3344	51.9982	33.122	17.8971	0.636983
HS9@06	rim	0.109339	1.34748	5.38416	2.01646	0.357144	1.50014	0.743946	11.7007	{0.07}	1788.42	24.3495	1882.34	17.4162	1968.62	25.4992	31.9512	60.0634	18.5909	1.87985
HS9@08	rim	0.110019	0.876341	4.52205	1.73822	0.298104	1.50115	0.863611	-7.43405	{0.11}	1799.71	15.8591	1735.03	14.5573	1681.9	22.2613	71.3517	58.7214	28.6191	0.822985
HS9@13	core	0.10388	0.980346	2.88909	1.93733	0.20171	1.67097	0.862515	-32.9106	{0.03}	1694.57	17.9634	1379.07	14.7194	1184.5	18.1061	58.4252	42.1802	15.428	0.721952
HS9@15	core	0.107835	0.917775	4.21637	1.7692	0.283582	1.51253	0.854925	-9.8507	{0.14}	1763.15	16.6797	1677.21	14.6252	1609.38	21.5776	45.8535	80.1549	21.0013	1.74806
HS9@16	rim	0.092855	1.5169	1.46855	2.28374	0.114705	1.7072	0.747542	-55.7193	{0.13}	1484.93	28.4677	917.532	13.8897	700.015	11.3346	46.721	37.2099	7.16243	0.796428
HS9@18	core	0.109693	0.891888	5.26918	1.89077	0.348386	1.66719	0.881756	8.55142	{0.01}	1794.32	16.1496	1863.88	16.2658	1926.89	27.8284	39.95	80.0366	23.3431	2.00342
HS9@19	core	0.113565	2.9463	3.19511	4.06532	0.224604	1.50572	0.370381	-24.6595	{1.42}	1681.97	68.1439	1455.98	31.9359	1306.16	17.8273	29.3733	7.26319	7.50874	0.247271
HS9@23	core	0.105938	0.466136	4.37521	1.57114	0.299533	1.5004	0.954975	-2.73637	{0.01}	1730.66	8.52939	1707.67	13.0689	1688.99	22.3324	406.614	211.576	153.743	0.520336
HS9@25	core	0.112401	0.553078	4.86586	1.81005	0.313971	1.72348	0.952173	-4.86968	{0.06}	1838.59	9.98127	1796.36	15.3614	1760.22	26.6026	128.515	155.605	58.7407	1.21079
HS9@26	rim	0.094617	1.24552	1.78212	2.22095	0.141024	1.51073	0.680215	-44.5259	{0.40}	1460.18	30.633	1038.95	14.5492	850.452	12.0478	56.8535	46.853	10.516	0.8241
